# Supplementary material for: Mortality and Economic Burden of Prostate Cancer in Bulgaria: Years of Life Lost, Working Years of Life Lost, and Indirect Costs (2008–2023)
Source: Epidemiologia (Basel). 2026 Jan 22;7(1):16. doi: 10.3390/epidemiologia7010016 (PMC12921993; doi:10.3390/epidemiologia7010016)
Supplement: Supplementary file 1 [file epidemiologia-07-00016-s001.zip]

Archive with 1 entries (1 files):
- epidemiologia-3868962-supplementary.pdf
